# Supplementary material for: TDP1 suppresses chromosomal translocations and cell death induced by abortive TOP1 activity during gene transcription
Source: Nat Commun. 2023 Nov 9;14:6940. doi: 10.1038/s41467-023-42622-7 (PMC10636166; doi:10.1038/s41467-023-42622-7)
Supplement: Supplementary file 4 — Source Data [file 41467_2023_42622_MOESM4_ESM.zip]

Archive with 10 entries (7 files):
- Source Data File/
- Source Data File/Source Data.pzfx
- __MACOSX/
- __MACOSX/Source Data File/
- __MACOSX/Source Data File/._Source Data.pzfx
- Source Data File/.DS_Store
- __MACOSX/Source Data File/._.DS_Store
- Source Data File/Uncropped blots.pdf
- __MACOSX/Source Data File/._Uncropped blots.pdf
- __MACOSX/._Source Data File
